# Supplementary material for: EfpA is required for regrowth of Mycobacterium tuberculosis following isoniazid exposure
Source: Antimicrob Agents Chemother. 2024 Jul 22;68(8):e00261-24. doi: 10.1128/aac.00261-24 (PMC11304720; doi:10.1128/aac.00261-24)
Supplement: Supplemental material — Tables displaying the log2 fold changes in gene expression and -log10 adjusted P-values for genes in M. tuberculosis efpAKD that has been induced with 200 ng mL -1 ATc compared to M. tuberculosis efpAKD without ATc induction, at days 0, 1, 3, and 7. [file aac.00261-24-s0001.xlsx]

## Sheet: Day 0
	Gene no.	Gene name	Log2 fold-change	Adj. P value
	Cell wall and cell processes
	Rv1735c		-1.16274	0.0183544
	Intermediary metabolism and respiration
	Rv2029c		-2.0933	0.0432152
	PE/PPE
	Rv1806	PE20	1.72027	0.00275632
	Rv1807	PE31	1.65002	0.00243637
	Rv3425	PPE57	-1.22389	0.0039244
	Rv3426	PPE58	-1.0097	0.0290472
	Regulatory
	Rv0081	PE20	-1.04717	0.00243637
	Unknowns
	Rv0079		-1.74559	0.0183544
	Rv3128c		-1.9754	0.0395221
	Supplementary table 1 legend: Table displaying the log2 fold-changes in gene expression and –log10 adjusted P value from DNA microarray analysis for genes in M. tuberculosis efpAKD induced with 200 ng/mL ATc compared to M. tuberculosis efpAKD without ATc on the day of ATc-addition (day 0). Genes displayed exhibited an adjusted P-value of <0.05 and a log2 fold-change difference of greater or less …

## Sheet: Day 1
	Gene no.	Gene name	Log2 fold-change	Adj. P value
	Fatty acid biosynthesis					Operon
	Rv0824c	desA1	-1.04559	0.0490327
	Rv1094	desA2	-1.17619	0.0387074
	Rv2950c	fad29	1.09372	0.0343541
	Efflux pumps
	Rv2563		1.06152	0.0269172
	Rv2846c	efpA	-2.88491	5.43959e-12
	Intermediary metabolism
	Rv0315		1.22151	0.0202239
	Rv1076	lipU	-1.0082	0.00118939
	Rv1885c		1.09155	0.001359
	Rv2949c		1.12549	0.0383419
	Rv2959c		1.06815	0.0383419
	Rv3854c	ethA	-1.3434	0.0396133
	Reductateses
	Rv0570	nrdZ	-2.0343	0.0378814
	Regulatory
	Rv0823c		-1.31377	0.0314106
	Rv3855		-1.18479	0.0190267
	Ribosomal
	Rv0700	rpsJ	1.05612	0.0396133
	Rv0701	rplC	1.00128	0.0343541
	Rv0718	rpsH	1.12274	0.0344142
	Transposase/IS elements/phage/repeated sequences
	Rv2658c		-1.05034	0.0343541
	Unknowns
	Rv0574c		-1.37721	0.0473589
	Rv1813c		-1.74657	0.0434913
	Rv1995		-1.02889	0.00555436
	Rv2627c		-2.97435	0.0343541
	Rv2628		-2.24511	0.0314106
	Rv3128c		-1.78016	0.0461509
	Rv3129		-2.19714	0.0343079
	Virulence
	Rv1886c	fbpB	1.32185	0.000408051
	Rv2190c		1.43575	4.31328e-07
	Supplementary table 2 legend: Table displaying the log2 fold-changes in gene expression and –log10 adjusted P value from DNA microarray analysis for genes in M. tuberculosis efpAKD induced with 200 ng/mL ATc compared to M. tuberculosis efpAKD without ATc at day 1 post ATc-addition (T1). Genes displayed exhibited an adjusted P-value of <0.05 and a log2 fold-change difference of greater or less tha…

## Sheet: Day 3
	Gene no.	Gene name	Log2 fold-change	Adj. P value
	Fatty acid biosynthesis
	Rv3800c	pks13	-1.31927	0.0188303
	Efflux pumps
	Rv2846c	efpA	-1.61561	5.96682e-06
	Rv2936	drrA	-1.1173	0.00012092
	Lipid metabolism
	Rv0154c	fadE2	-1.14347	0.00081377
	Supplementary table 3 legend: Table displaying the log2 fold-changes in gene expression and –log10 adjusted P value from DNA microarray analysis for genes in M. tuberculosis efpAKD induced with 200 ng/mL ATc compared to M. tuberculosis efpAKD without ATc at day 3 post ATc-addition (T3). Genes displayed exhibited an adjusted P-value of <0.05 and a log2 fold-change difference of greater or less tha…

## Sheet: Day 7
	Gene no.	Gene name	Log2 fold-change	Adj. P value
	Amino acid biosynthesis					Operon
	Arginine biosynthesis (sub-classification)
	Rv1653	argJ	-1.00864	0.0271177
	Rv1654	argB	-1.8444	0.00869961
	Rv1655	argD	-1.12321	0.0175237
	Rv1656	argF	-1.10181	0.022892
	Rv1657	argR	-1.26007	0.0211879
	Folate biosynthesis (sub-classification)
	Rv3606c	folK	-1.10013	0.00411029
	Rv3607c	folB	-1.19543	0.0022875
	Rv3608c	folP1	-1.56	0.00488295
	Rv3609c	folE	-1.36	0.00191003
	Cell division
	Rv0019c	fhaB	-1.60498	0.00409236
	Rv2155c	murD	-1.36609	0.0022875
	Rv2156c	murX	-1.07734	0.0257564
	Rv2157c	murF	-1.18003	0.0299267
	Rv2780	ald	-1.01283	0.0148833
	Fatty acid biosynthesis
	Rv2245	kasA	-1.02307	0.0247141
	Rv2246	kasB	-1.55945	6.32588e-05
	Rv2247	accD6	-2.04863	5.95132e-06
	Rv2501c	accA1	-1.21778	0.0113455
	Rv2524c	fas	-1.27515	1.53805e-05
	Rv3799c	accdD4	-1.43752	1.53805e-05
	Rv3800c	pks13	-2.60919	8.78829e-07
	Rv3801c	fadD32	-1.69276	8.2848e-05
	Efflux pumps/efflux pump regulator
	Rv0677c	mmpS5	-1.39221	0.0129319
	Rv0678	mmpR	-1.3473	0.0350332
	Rv2846c	efpA	-1.22278	0.00019898
	Energy metabolism (ATP synthesis)
	Rv1305	atpE	-1.22183	0.00934114
	Rv1306	atpF	-1.28416	0.00944009
	Rv1307	atpH	-1.4964	0.00171669
	Rv1310	atpD	-1.15775	0.0113455
	Information pathways
	Rv0233	nrdB	-1.16275	0.0396596
	Intermediary metabolism
	Rv0864	moAC2	-1.1435	0.0299267
	Rv0865	mog	-1.21415	0.024105
	Rv0984	moaB2	-1.04039	0.0374833
	Rv1133c	metE	-1.0374	0.0287187
	Rv2495c	bkdC	-1.061	0.0191209
	Rv2496c	bkdA	-1.04858	0.0299267
	Rv2497c	bkdA	-1.04401	0.0407251
	Redox/oxidoreductase
	Rv1843c	guaB1	-1.00975	0.0127334
	Rv3052c	nrdI	-1.09607	0.0226665
	Rv3053c	nrdH	-1.1169	0.0441853
	Regulatory function
	Rv0232		-1.01457	0.0389908
	Ribosomal
	Rv0722	rpmD	-1.43053	0.0111098
	Rv1642	rpmI	-1.17332	0.0472275
	Stress response proteins
	Rv0351	grpE	-1.27099	0.0355621
	Rv0440	groEL12	-1.59116	0.0172598
	Rv3418c	groES	-1.21768	0.044161
	Toxin/anti-toxin system
	Rv0608	vapB28	-1.33424	0.0182215
	Rv0609	vapC28	-1.26672	0.016547
	Rv0623	vapB30	-1.08264	0.0448353
	Transposase/IS elements/phage/repeated sequences
	Rv0829		-1.19803	0.0196762
	Rv1576c		-1.19952	0.0231992
	Rv1585c		-1.33674	0.0138301
	Unknown
	Rv0615		-1.0469	0.0262669
	Rv1993c		-1.3263	0.014859
	Rv2631		-1.35186	0.0473925
	Virulence
	Rv0285	PE5	-1.16696	0.0261672
	Rv0286	PPE4	-1.21713	0.0138301
	Rv0410c	pknG	-1.56844	0.000750773
	Rv0411c	glnH	-1.56831	0.0022875
	Rv0412c		-1.28967	0.00934114
	Rv0475	hbhA	-1.12626	0.0330346
	Rv0757	phoP	-1.00478	0.0355621
	Rv3872	PE35	-1.1604	0.0129319
	Supplementary table 4 legend: Table displaying the log2 fold-changes in gene expression and –log10 adjusted P value from DNA microarray analysis for genes in M. tuberculosis efpAKD induced with 200 ng/mL ATc compared to M. tuberculosis efpAKD without ATc at day 7 post ATc-addition (T7). Genes displayed exhibited an adjusted P-value of <0.05 and a log2 fold-change difference of greater or less tha…
